# Supplementary material for: Analysis of Midgut Microbial Diversity and Hemolymph Metabolomics in Silkworm (Bombyx mori L.) Varieties with Different Artificial Diet Feeding Habits
Source: Insects. 2026 Jun 18;17(6):644. doi: 10.3390/insects17060644 (PMC13300308; doi:10.3390/insects17060644)
Supplement: Supplementary file 1 [file insects-17-00644-s001.zip]

Archive with 1 entries (1 files):
- insects-4305103-supplementary.pdf
